# Supplementary material for: Associations Between Overparenting and Offspring’s Mental Health: A Meta-Analysis of Multiple Moderators
Source: Behav Sci (Basel). 2025 Sep 11;15(9):1235. doi: 10.3390/bs15091235 (PMC12466707; doi:10.3390/bs15091235)
Supplement: Supplementary file 1 [file behavsci-15-01235-s001.zip]

Archive with 1 entries (1 files):
- behavsci-3745778-supplementary.pdf
